# Supplementary material for: Loss of Pex1 in Inner Ear Hair Cells Contributes to Cochlear Synaptopathy and Hearing Loss
Source: Cells. 2022 Dec 9;11(24):3982. doi: 10.3390/cells11243982 (PMC9777190; doi:10.3390/cells11243982)
Supplement: Supplementary file 1 [file cells-11-03982-s001.zip]

Archive with 1 entries (1 files):
- cells-2062987-supplementary.pdf
